# Supplementary material for: Photoantibacterial Poly(vinyl)chloride Films Applying Curcumin Derivatives as Bio-Based Plasticizers and Photosensitizers
Source: Molecules. 2023 Feb 27;28(5):2209. doi: 10.3390/molecules28052209 (PMC10004679; doi:10.3390/molecules28052209)
Supplement: Supplementary file 1 [file molecules-28-02209-s001.zip]

Archive with 1 entries (1 files):
- molecules-2229970-supplementary.pdf
